# Supplementary material for: An AI-Powered Clinical Decision Support System to Predict Flares in Rheumatoid Arthritis: A Pilot Study
Source: Diagnostics (Basel). 2023 Jan 1;13(1):148. doi: 10.3390/diagnostics13010148 (PMC9818406; doi:10.3390/diagnostics13010148)
Supplement: Supplementary file 1 [file diagnostics-13-00148-s001.zip]

Archive with 1 entries (1 files):
- diagnostics-2012723-supplementary.pdf
